# Supplementary material for: Contribution of Specific Residues of the β-Solenoid Fold to HET-s Prion Function, Amyloid Structure and Stability
Source: PLoS Pathog. 2014 Jun 12;10(6):e1004158. doi: 10.1371/journal.ppat.1004158 (PMC4055769; doi:10.1371/journal.ppat.1004158)
Supplement: File S1 — List of HET-S homologs identified in different fungal species. (XLS) [file ppat.1004158.s006.xls]

## Sheet: Feuil1
Accession ID	Name	Species	Strain	Database	Sequence	Iden score with PFD HET-s	% Iden with PFD HET-s
XP_001903320	HET-S	Podospora anserina	S mat+	NCBI	MSEPFEIVAGALGVAGLFNNCVACFEYVQGRHFGRDYERCQLRLDIAKVRLSRWGEAVQINDDPRFHSS APIDKSVQLAKSIVEEILLLFESAQKTSKRYELVADQQDLVVFEDKDMKPIGRALHRRLKDLVSRRQKQT SLAKKTAWALYDGKSLEKIVDQVAGFVDELEKAFPIEAVCHKLAENEIEEVEDEASLTILKDAAGGIDAA MSDAAAQKIDAIVGRNSAKDIRTEKRARVQLGNVVTAAALHGEIRISDQTTNSVETVVGKGESKVLIGNE YGGKGFWDN	95.0	95.83
Q03689	HET-s	Podospora anserina		NCBI	MSEPFGIVAGALNVAGLFNNCVDCFEYVQGRPFGRDYERCQLRLDIAKARLSRWGEAVKINDDPRFHSD APTDKSVQLAKSIVEEILLLFESAQKTSKRYELVADQQDLVVFEDKDMKPIGRALHRRLNDLVSRRQKQT SLAKKTAWALYDGKSLEKIVDQVARFVDELEKAFPIEAVCHKLAEIEIEEVEDEASLTILKDAAGGIDAA MSDAAAQKIDAIVGRNSAKDIRTEERARVQLGNVVTAAALHGGIRISDQTTNSVETVVGKGESRVLIGNE YGGKGFWDN
XP_388321	FG08145; Fg_PH1-1_HET-S	Fusarium graminearum	PH-1	NCBI	MAEVFGAVAGAIGIAALFNNCIDCFDYIQIARHFGDDFSKYQLRLDVAKCRLSRWGAAINVNSDPRFSNN TSKDQTTTLAETLLGEIVARFESAQKSSLLYKTVSRDQEMQVCSEADLGAVPQRLHSHLRTLTMHRQNRV GLTKKAYWAIYDKNEMGRMIDDIFDLINDLEKVFPATPQATSRLAEMEIQEVNDQQGLKMIQDTAQDLDP ILADTTKRKLQEITGQNTARCISGKGRTNIGHTFVNDSFVQSKGFCDSTFNHVDEINLDETARVNIGNTY GGKGFWDS	35.0	34.72
XP_390776	FG10600; Fg_PH1-2_HET-S	Fusarium graminearum	PH-1	NCBI	MAEIFGIVSGALSVAAIFNNCVDTFEYIQLGRRFGEDFQRYQLKLDLAKTRLGRWGEAISINNEPRFSSF ASADKEVNIAREILEDIASCFEGAQKKSSRYADRADQGELEIFGESDMNPMLRRLHRHSKDIARQRQKTT SIIKKTKWALYDAKSLERTIDQICSWIDELEKLFPEQSAQTQLVEREIEKIDDKPTLEALKDAASGVDPV MEDAVQRKLNMIEGHNSAEFVNLEGSAKFLVGNVFSEKFLQRDVLLNDRTKNSMRTVSATNQSRLQVGNV YGGRGIWED	37.0	37.50
EEU47148	NECHADRAFT_99486; Nh_mpVI-1_HET-S	Nectria haematococca	mpVI 77-13-4	NCBI	MAEVFGIVTGAIGLAGLFQQCVECFEYVQGRHFAQDFGMYQLKLDIAKRRLHRWGEAVNINDNPRFNAP GEDDTLVQEVQAILEEIALLFQTIQKSSKRYTIKAPKEDLECLTEENLQPVFRRLHAGWTNTTRRPGQKK VNFAKKASWALYDAKNFEKLIEQVSGFLDDLEMLFPAEELNRRRLVKLEIEDIADEESLTVLHQTAVEAD PLLADVVKEKVKVISVRNSVKVINSSEDANVRLGNDWSTAALNAAIEDRTRNEADSVFAEGSSVVHIGNR YG	46.0	40.28
EEU38121	NECHADRAFT_48298; Nh_mpVI-2_HET-S	Nectria haematococca	mpVI 77-13-4	NCBI	MAETFGIVTGAIGLAGLFQQCVECFEYVQLGRHFVQDFGRCRLKLDIAKRRLNRWGEAVNIHENPQFTDT ESEEIQEILEEIANLFDTIQRSSKRYERKAPKEELECLSDENLQPVFRGLHARWAKISPPKQRDVSLMRK TTWALYDAKYFEKLIGEVTGFVDDLEKVFPAEQAQCHLVQIEIEDISDEESLTVLQETANGTDCLLAAAV KEKTNTISVRNYVREIQGEENAKVRLGNDWSTSALSTAIGLDDRTRNEAGSVTAKGSSTVHIGNRYGD	42.0	40.28
XP_003048064	NECHADRAFT_79833; Nh_mpVI-3_HET-S	Nectria haematococca	mpVI 77-13-4	NCBI	MTEIFGAVSGAISIAALFNDCVDCFEYIQLARHFGKDYSRCQLRLDVAKWRLDRWGAAIDINNDPRFRSG APANESVRHAQDILREIVGSIEGAYKVSRRYEQSTPDQNRVTLTHADLDPASQQLRNEFQTITKKRQDRT SLIRKTGWALYDKKRLGNLIDNIVTSIDELELVFPSVAQASVDLARAEIQKVDDQQSLHLIRDAADGLDP VLNDLAKQKLAGVEVQNFAARVKTSESGKFEIGNIFTKEASGQSVGFPYRNTNRVEDIEVKGDSGVHVGD TYGGKGFWG	35.0	34.72
	NECHADRAFT_82003; Nh_mpVI-4_HET-S	Nectria haematococca	mpVI 77-13-4	NCBI	MAETFGAVANAPSVAVLSFEYIQLGRLFERGSKPCQLKLSITGSRIIRWGEAVGVNTEPRFATDNSDDITAQRVCRVLEETRLCFEGVHRLSSRYSPPADSRGLTHSELTPVARNLHSRMEDIVHQRQKRGKLLEKASQALYSNKYLDQLIGDIAGLVGNLENLYPVQMQRRRFVGLEMEAVDDDMSLSTLKNAGSGTDGVLSEVVTNKMQAIADRTEAITGKLEATATRNEPGKTLVEEMERIRVGNEWSESVLNQGALVMDRTENKALAITARGGATIHIGSSFGRRSIFD
FOXG_14669	FOXG_14669; Fo_4287-1_HET-S	Fusarium oxysporum	4287	Broad Institute	MAEIFGTVAGAISIAGLFNNCVDCFNYVQIARHFGQDFSRYQLRLDVAKSRLARWGASID INNNRRFSLIEPADQTVISAQDILQEIVARFETARKISRRYETRTKEQGLRIYTEADLGP VSHRLHSRFDGITKQRYKSLGLMKKTCWALYDKSYMGRMIDDIIASIEDLEKVFPSTPQL TSQLVQMEIEEINDEQELELIHDVTEGVDPVLSDASKNKSLEIAGKNSAGRITGPGRVNI GNSFLTESFPNSQGVRVDTVNHVDEINTAEPSRVHIGNTWGGKGFWD	30.0	37.50
FOXG_17103	FOXG_17103; Fo_4287-2_HET-S	Fusarium oxysporum	4287	Broad Institute	MAEIFGVVASALSVAVLFNNVVDCFEYIQLGRNFGEDYQTCQVKLDIARLRLSRWGDAAK INNDSRFTEVKPSNNQVRVAKNTLEQLLNLFRNAHTESSNFKLGEGEEELALFDPSTNTN QAVVALRNTMRDLAHKRQKTTSLSKKISWALYKQKSFMRLIEDIQELLDGLEAIFPQQET YKRMVEIEIEEVGEGPSLQVLSDAAQETDDLLQEAASRRLEALGSSNAIDQAKVAETAKV KVGNEYIFQAVPSRTGITTNRIGDLDAQGRSRVLVGDSHGTKGFMDSD	32.0	30.14
FVEG_13490	FVEG_13490; Fv_HET-S	Fusarium verticillioides	7600	Broad Institute	MAEIFGTVASAISMAGLFNNCVDCFSYIQIAKHFGQDFSRYQLRLDVAKCRLARWGESIN INNDQRFSLAQPTDPMVVLAQGILEEIVARFEAAYKVSRRYTARTEEEGLSICTKADLGA VSQRVHSRFDVFTKQRYKSLGLMKKTGWALYDKSYMGRMIDDIIASIEDLEKVFPGTPQV TSQLVEMEIEEVNDEQELEVIQDAAEGLDPLLSDASKNKILEIAGKNTAGKITGPGMVNV GNSFVTESFSSSQGIRVSTINHVDEVNTTESSKVNVGNTWGGKGFWD	37.0	38.89
EHK45824	TRIATDRAFT_152454; Ta_HET-S	Trichoderma atroviride	IMI 206040	NCBI	MAEVFGIVTGALSVAALFNNCVDTFEYIQLGRHFGQDYERCQLKLDVAKTRLGRWGEAVGVNRDERFTSA APTDEAVEAALGILGDIGYCFKSAREKSMRYTKRADTQELMVCDKNDMSPLFQRLHNRCADIARRRQKSV GILKKSAWALYDGKSLDNIINQILSWVDELEKLFPNEMTTTSQKVVEIEIEEVNDEPSLKALRDAARDID PVLEEALERKVALLEGSNSTGNVTLEDAARIHVGNVFSERVLQYGTSIRDQTRNTVGVVSAKNDSRIQVG TVYGGKGLWD	42.0	41.67
EHK23053	TRIVIDRAFT_28501; Tv_HET-S	Trichoderma virens	Gv29-8	NCBI	MAEIFGIATGALSVAALFNNCVDTFEYIQLGRHFGEDYQRCQLKLDIAETRLGRWGEAVGVNDDERFASA SPIDKAVKDAQRILEDIADCFEAAQKKSRRYAGRADKQELEVYSNSDMNTVFQRLHNRYRDIARRRQKST SIVKKAAWALYDGKSLNKIIDQISSWVDELEKLFPVEATHQKLVEMEIDEVNDELSLKTLNDAARGIDPA LEDAVESKVDAIEGKNSARNVTTEDKVRFHVGNVVSEGVLQHEILTNDQTINSVETVSAKNESRVQIGNV YGGKGVWDN	58.0	58.33
EKJ79122	Fp_CS3096-1_HET-S	Fusarium pseudograminearum	CS3096	NCBI	MAEIFGIVSGALSVAAIFNNCVETFEYIQLGRRFGEDFQRYQLKLDLAKTRLGRWGEAISINNEPRFSCT TSDDKEVNIAREILEDIASCFEGAQKKSSRYADRADQQELEVFGESNMNPMFRRLHKHSKDIARQRQKTT SIIKKTKWALYDAKSLERTIDQICSWIDELEKLFPAESAQRQLVEREIQMIDDKSSLEALEDAASGVDPV MEDAVQRKLNMIEGHNSAEFVNLEGSAKFLVGNVFSEKFLQRDTLLNDRTKNSMRTVSATNQSRLQVGNV YGARGIWED	36.0	36.11
EKJ74396	Fp_CS3096-2_HET-S	Fusarium pseudograminearum	CS3096	NCBI	MAEVFGAVAGAISIAALFNNCIDCFDYIQIARHFGDDFSKYQLRLDVAKCRLSRWGAAVNVNDDPRFCNN ASKDQTTTLAETLLGEIVARFESAQKSSLLYKTVSRDPELEICSEADLGAVPQRLHTHFRTLTMQRQNRV GLTKKAYWAIYDKNKMGRLIDDIFDFINDLEKVFPATPQATSRLVEMDIEEVNDQQGLKMIQGAAKDLDP ILADTTESKLQEITGQNTAGYISGKGRTNIGHTFVNDSFVQSKGFCDNTFNHVDEINLDETARVNIGNTY GGKGFWD	36.0	34.72
EFX05012	EFX05012; Gc_HET-S	Grosmannia clavigera	kw1407	NCBI	MAEVLAVMSGAVTVASLFSSCVDCLGYVQLGRHFARDYHVCRLQLDVAEMRMVRWKEVVNLDKDSRSFES DNRETQTIKTLLTEMEGVLTTVKRKAERYKRTASVADLKTCEDDKDMAAVPKKVHQRLRRVIGRRQESNL FVQKAAWALYDREQFKRMIAEVLELLDELEKVLQVEEACRQRAEAQISEVGDVASLQVLQEAARGTDPLL LDVVCRKGEALGSHNFARDIKAADQADVQVGDQFSQTVLMGGTGGGPAFHGANNTVHGLDAKGSAKVQIG SRFG	29.0	28.00
EEQ35355	MCYG_08174; Ao_HET-S	Arthroderma otae	CBS 113480	NCBI	MAEPFGIAAGTVGVAAAFTACIDCFEYVQFGRNFGRDFQTDLLALNCAKLRLSRWGEAVKIYDDPNLGKR DASLAEIQVAKDTFYQILVLFSNTQKISEKHKMKARDREDLSVFAPCDIDPTVTALADNMRALVIRRQKG SSVLKTASWALYHRSEFKRLIEDIVSLISNLEKIFPEPQLQLIADEEAAQVHDKSSLKLLETAARDVDPL LETATKKGHKYSNFVVKGKAHTGDAFHGDWHGNANGASHIYDGVEVGENGKVLVGNKYGGKDFWDD
EGU74155	FOXB_15333; Fo_Fo5176-1_HET-S	Fusarium oxysporum	Fo5176	NCBI	MAEIFGTVAGALSVAALFNNCVDCFEYIQLGRHFGRDFERCQLKLDIAKTRLSRWGEAVTIHEDPRFATN EPDDRDGRQAKAILEEIGLLFQTVQKSSKRYEINASEDDLVRFEDKDMQPMVQRLHSRLGLVARQRQKRT GLLKKAAWALYDSKNFGKLVDQVVEFVDDLEKLFPVDTTCRRLVELEIEEVDDEPSLLALQGAAAGTDSV LSEAVARKTEWIAVRIYAKDIKSEEMARVRVGNEWSEAALGRGTAIADQTVSRVDSVAARGKSAVHIGHQ YGGRGIFD	47.0	47.22
EGU86897	FOXB_02607; Fo_Fo5176-2_HET-S	Fusarium oxysporum	Fo5176	NCBI	MAEIFGTVAGAISIAGLFNNCVDCFNYVQIARHFGQDFSRYQLRLDVAKSRLARWGASIDINNNRRFSLI EPADPTVISAQDILQEILARFETARKISRRYETRTEEQGLRIYTEADLGPVSHRLHGRFDGITKQRYKSL GLMKKTCWALYDKSYMGRMIDDIIASIEDLENVFPSTPQLTSQLVQMEIEEINDEQELELIHDVTEGVDP VLSDASKNKSLEIAGKNSAGRINGPGMVNIGNSFLTESFPNSQGVRVDTVNHVDEINTAEPSRVHIGNTW GGKGFWD	28.0	36.11
EMT74562	FOC4_g10000207; Fo_CR4-1_HET-S	Fusarium oxysporum	f. sp. cubense race 4	NCBI	MAEVFGTVSGALSVAALFNNCVDCFEYIQLGRHFGRDFERCQLKLDIAKIRLSRWGKAVAINDDPRFATN TPDDRDSRQVQAILEEIELLFQTVQKSSKRYEIDARKDDLVRFEDKDMQPVVRELHSRLGVVARQRQKRT GLLAKAAWALYDGKNFDRLVEQITGFVDDLEKLFPVETTRRGLVELEIEEVDDEPSLMALQDAAAGTDSV LSEAVTEKIEGIAGRNYAKDINSEGMARVRIGNEWSETAFTRGTGIADRTVNLADSVAAKGTSAVHIGNQ YGGRGIFN	47.0	47.22
EMT74561	FOC4_g10000206; Fo_CR4-2_HET-S	Fusarium oxysporum	f. sp. cubense race 4	NCBI	MAEVFDIVTGAIGLAGLFQQCVECFEYIQLGRHFAQDFGRCRLKLDITKRRLNRWGEAVNINENPRFTDT ESEEVREILEEIAKLFKTIQRSSKRYESKTPKEDLECLSDENLQPVFLGLHARWAKIGRPKQTEVSLVKK AAWALYDVKNFEKLIGEASGFVDELEKLFPAEEGQRYRLVQMEIEDISDEESLTVLQQTAVETDSLLADA IKEKVKVIAVRNYASEIKGDEDAKVRLGNDWSANALSAAIGLEDRTHNEADSVTAKGSSTVHIGNIYGG	45.0	41.67
EMT70475	FOC4_g10008934; Fo_CR4-3_HET-S	Fusarium oxysporum	f. sp. cubense race 4	NCBI	MAEIFGVAAGALSTAGLFNNCVDCFNYIQIARQFRQDFSRYRLRLDVAKCRLARWGAAIDINNDPRFSHS ESTDRTVAIAQSILQEIVARFETVQKISSRYARDIEQSSMEVYTEADLGPVPRRLHNNFRALTIKRYTSV GLLKKTSWALYHKKRMESLIDDIIASIEDLETTLPASPGAVSRLVEIEIEEVNDEQELRMVQDVAEGLDP ILYDLSKEKLQEITGKNSAGRISGSGAVNIGNTFVKESFLQSKGFKDHTTNYVNEVDTAETGRVNIGNTY GGKGFWD	42.0	40.28
EMT72093	FOC4_g10003945; Fo_CR4-4_HET-S	Fusarium oxysporum	f. sp. cubense race 4	NCBI	MAEIFGTVAGAISIAGLFNNCVDCFNYVQIARHFGQDFSRYQLRLDVAKSRLARWGASIDINNNRRFSLI EPADPTVISAQDILREIVARFETARKISRRYETRTEEQGLRIYTEADLGPVSHRLHSRFDGITKQRYKSL GLMKKTCWALYDKSYMGRMIDDIIASIEDLEKVFPSTPQLTSQLVQMEIEEINDEQELELIHDVTEGVDP VLSDASKNKSLEIAGKNSAGRITGPGRVKIGNSFLTESFPNSQRVRVDTVNHVDEINTAEPSRVHIGNTW GGKGFWD	31.0	38.89
ENH70189	FOC1_g10004175; Fo_CR1_HET-S	Fusarium oxysporum	f. sp. cubense race 1	NCBI	MAELFGTVAGAISIAGLFNNCVDCFNYVQIARHFGQDFSRYQLRLDVAKSRLARWGVSIDINNNRRFSLI EPADPTVISAQDILQEIVARFETARKISRRYETRTKEQGLRIYTEADLGPVSHRLHSRFDGITKQRYKSL GLMKKTCWALYDKSYMGRMIDDIIASIEDLEKVFPSTPQLTSQLVQMEIEEINDEQELELIHDVTEGVDP VLSDASKNKSLEIAGKNSAGRITGPGMVNIGNSFLTESFPNSQGVRVDTVNHVDEINTAEPSRVHIGNTW GGKGFWD	28.0	36.11
EXK35826	Fo_mel_HET-S	Fusarium oxysporum	f. sp. melonis NRRL 26406	Broad Institute	MAEIFGTVAGAISIAGLFNNCVDCFNYVQIARHFGQDFSRYQLRLDVAKSRLARWGASIDINNNR RFSLIEPADQTVISAQDILQEIVARFETARKISRRYETRTKEQGLRIYTEADLGPVSHRL HSRFDGITKQRYKSLGLMKKTCWALYDKSYMGRMIDDIIASIEDLEKVFPSTPQLTSQLV QMEIEEINDEQELELIHDVTEGVDPVLSDASKNKSLEIAGKNSAGRITGPGRVNIGNSFL TESFPNSQGVRVDTVNHVDEINTAEPSRVHIGNTWGGKGFWD	30.0	37.50
EXM20799	Fo_vas-1_HET-S	Fusarium oxysporum	f. sp. vasinfectum NRRL 25433	Broad Institute	MAEIFGTVAGAISIAGLFNNCVDCFNYVQIARHFGQDFSRYQLRLDVAKSRLARWGASIDINNNRRFSLIEPADPTVI SAQDILQEIVARFETARKISRRYETRTKEQGLRIYTEADLGPVSHRLHSRFDGITKQRYK SLGLMKKTCWALYDKSYMGRMIDDIIASIEDLESVFPSTPQLTSQLVQMEIEEINDEQEL ELIHDVTEGVDPVLSDAFKNKSLEIAGKNSAGRINGPGMVNIGNSFLTESFPNSQGVRVD TVNHVDEINTAEPSRVHIGNTWGGKGFWD	28.0	36.11
EXM20379	Fo_vas-2_HET-S	Fusarium oxysporum	f. sp. vasinfectum NRRL 25433	Broad Institute	MAEIFGVAAGALSTAGLFNNCVDCFNYIQIARQFREDFPQYRLRLDVAKCRLARWGAA IDINNDPRFSHSESTDRTVALAQSILQEIVARFETVQKISSRYARDIEQSSMEVCTEADL GPVPRRLHNNFPALTIKRYNSVGLLKKTSWALYHKKHMGSLIDDIIASIEDLETTLPASP GAVSRLVEIEIEEVNDEQEFRMVQDVAEGLDPILYDLSKEKLQEITGKNSAGRISGSGAV NIGNTFVKESFLQSKGFKDHTTNYVNEVDTAETGRVNIVNTYGGKGFWD	40.0	38.89
EWZ85341	Fo_MN25_HET-S	Fusarium oxysporum	MN25	Broad Institute	MAEFFGTVAGAISIAGLFNNCVDCFDYVQIARHFGQDFSRYQLRLDVAKSRLARWGAS IDINNNRRFSLIEPADPTVISAQDILQEIVARFETARKISRRYETRTEEQGLRIYTEADL GPVSHRLHSRFNGITKQRYKSLGLMKKTCWALYDKSYMGRMIDDIIASIEDLEKVFPSTP QLTSQLVQMEIDEINDEQELELIHDVTEGVDPVLSDASKNKSLEIAGKNSAGRINGPGMV YIGNSFLTESFPNSQGVRVDTVNHVDEINTAEPSRVHIGNTWGGKGFWD	28.0	36.11
EWY82911	Fo_FOSC3_HET-S	Fusarium oxysporum	FOSC 3-a	Broad Institute	MAELFGTVAGAISIAGLFNNCVDCFNYVQIARHFGQDFSRYQLRLDVAKSRLARWGASIDINNNRRFSLIEPADPTVISAQDILQEIVARFE TARKISRRYETRTEEQGLRIYTEADLGPVSHRLHSRFDGISKQRYKSLGLMKKTCWALYD KSYMGRMIDDIIASIEDLEKVFPSTPQLTSQLVQMEIEEINDEQELELIHDVTEGVDPVL SDASKNKSLEIAGKNSAGRITGPGRVKIGNSFLTESFPNSQRVRVDTVNHVDEINTAEPS RVHIGNTWGGKGFWD	31.0	38.89
EXA35069	Fo_HDV247-1_HET-S	Fusarium oxysporum	HDV247	Broad Institute	MAELFGTVAGAISIAGLFNNCVDCFNYVQIARHFGQDFSRYQLRLDVAKSRLARWGAS IDINNNRRFSLIEPADPTVISAQDILQEIVARFETARKISRRYETRTKEQGLRIYTEADL GPVSHRLHSRFDGITKQRYKSLGLMKKTCWALYDKSYMGRMIDDIIASIEDLESVFPSTP QLTSQLVQMEIEEINDEQQLELIHDVTEGVDPVLSDASKNKSLEIAGKNSAGRITGPGMV NIGNSFLTESFPNSQGVRVDTVNHVDEINTAEPSRVHIGNTWGGKGLWD	27.0	34.72
EXA28450	Fo_HDV247-2_HET-S	Fusarium oxysporum	HDV247	Broad Institute	MAEIFGIATGALSVAALFNNCVNTFEYIQLSRHFGEDYQRCQLRLDIAETRLGRWGEAVGINNDVRFASATPTDKAVKGAQGILED IVDCFEAAQKKSRRYAGRADKQELVVYDNNDMNPIFQRLHKRSRDITHRRQKGTSIVKKA AWALYDGKSLEKIVDQITSWVDELEKLFPVETVHQKLVEIEIEEVGDELSLKTLQDAARG IDPTLEDAVRYKVDAIEGMNSAGNVKTEDLARFQLGNVYSEGALQREILIKDRTNNLVET VSAKDQSQVQIGTVYGGKGIWDN	56.0	56.94
EXL39651	Fo_CL57-1_HET-S	Fusarium oxysporum	CL57	Broad Institute	MAEVFGIVTGAIGLAGLFQQCVECFEYIQLGRHFAPDFGRSRLKLDITKRRLNRWGEAVN INEKPRLTDTESEEVREILEEIAKLFKTIQRSSKRYESKTPKEDLECLSDENLQPVFRGL HARWAKIGRPKQTEVSLVNKAAWALYDAKNLEKLIREASGFVDELEKLFPAEEVQRRRLV QMEIEDISDEESLTVLQPTAAETDSLLADAIKEKVKVIAVRNYAREIKGDEDASVRLGND WSANALSAAIGLEDRTHNEADSVTAKGSSTVHIGNQYGGWGILN	43.0	43.06
EXL51562	Fo_CL57-2_HET-S	Fusarium oxysporum	CL57	Broad Institute	MAETVGIVTGAIGLAGLFQQCVECFEYIQLGRHFAQDFGRCRLKLDIAKRRLNRWGEAVNINENPRFIDTKPEEVQEILG EIAKLFETIQRSSKRYERKAPKEDLECLSDESLQPVFRGLHARWAKIVHPKQKETSFMKK ATWALYDAKNFEKLIKEASDFVDDLENLFPAEEVQRRRLVQMEIEDISDEESLTVLQQTA AGTDQLLADRVKEKLKVIAVRNYTREINGDENAKVWLGNDWSVDALSAATGLDDRTHNEA DSVSAKGSSAVHIGNRYGG	40.0	37.50
EXK77195	Fo_PHW815-1_HET-S	Fusarium oxysporum	PHW815	Broad Institute	MAELFGAVAGAISIAGLFNNCVDCFNYVQIARHFGQDFSRYQLRLDVAKSRLARWGASIDINNNRRFSLIEPADPTVISAQDILQEIVARFE TARKISRRYETRTEEQGLRIYTEADLGPVSHRLHSRFDGITKQRYKSLGLMKKTCWALYD KSYMGRMIDDIIASIEDLENVFPSTPQLTSQLVQMEIEEINDEQELELIHDVTEGVDPVL SDASKNKSLEIAGKNSAGRITGPGRVNIGNSFLTESFANSQRVRVDTVNHVDEINTAEPS RVYIGNTWGGKGFWD	31.0	38.89
EXK76046	Fo_PHW815-2_HET-S	Fusarium oxysporum	PHW815	Broad Institute	MAEIFGTVAGALSVAALFNNCVDCFEYIQLGRHFGRDFERCQLKLDIAKTRLSRWGEAVTIHEDPRFAT NEPDDRDGRQAKAILEEIGLLFQTVQKSSKRYEINASEDDLVRFEDKDMQPMVQRLHSRL GLVARQRQKRTGLLKKAAWALYDSKNFGKLVDQVVEFVDDLEKLFPVDTTCRRLVELEIE EVDDEPSLLALQGAAAGTDSVLSEAVARKTEWIAVRIYAKDIKSEEMARVRVGNEWSEAA LGRGTAIADQTVSRVDSVAARGKSAVHIGHQYGGRGIFD	47.0	47.22
EXL71261	Fo_PHW808-1_HET-S	Fusarium oxysporum	PHW808	Broad Institute	MAEIFGTVAGAISIAGLFNNCVDCFNYVQIARHFGQDFSRYQLRLDVAKSRLARWGASIDINNNRRFSLIEPADPTVISAQDILQ EILARFETARKISRRYETRTEEQGLRIYTEADLGPVSHRLHGRFDGITKQRYKSLGLMKK TCWALYDKSYMGRMIDDIIASIEDLENVFPSTPQLTSQLVQMEIEEINDEQELELIHDVT EGVDPVLSDASKNKSLEIAGKNSAGRINGPGMVNIGNSFLTESFPNSQGVRVDTVNHVDE INTAEPSRVHIGNTWGGKGFWD	28.0	36.11
EXL64422	Fo_PHW808-2_HET-S	Fusarium oxysporum	PHW808	Broad Institute	MAEIFGTVAGALSVAALFNNCVDCFGYIQLSRHFGRDFERCQLKLDIAKI RLGRWGEAVAINDDPRFATDAPNDRDSRQVQAILEEIELLFQTIQKSSKRYEIDARQDDL MRFEDQDMQPVVRGLHGRLGVIARQRQRRTALLKKTAWALYDGKNFDRLVEQITGFVDDL EKVFPVETTRRKLVELEIEEVDDEPSLMALQDAAAGNDSVLSEAVTKKIEGIAGRNFTKD IKSEEMARVRVGNEWSETTMARGTGIADRTANLADSVEAKGTSAVHIGNQYGGRGIFD	47.0	47.22
EXL65106	Fo_PHW808-3_HET-S	Fusarium oxysporum	PHW808	Broad Institute	MAEIFGTVAGALSVAALFNNCVDCFEYIQLGRHFGRDFERCQLKLDIAKTRLSRWGE AVTIHEDPRFATNEPDDRDGRQAKAILEEIGLLFQTVQKSSKRYEINASEDDLVRFEDKD MQPMVQRLHSRLGLVARQRQKRTGLLKKAAWALYDSKNFGKLVDQVVEFVDDLEKLFPVD TTCRRLVELEIEEVDDEPSLLALQGAAAGTDSVLSEAVARKTEWIAVRIYAKDIKSEEMA RVRVGNEWSEAALGRGTAIADQTVSRVDSVAARGKSAVHIGHQYGGRGIFD	47.0	47.22
646327	Cg_HET-S	Cenococcum geophilum	1.58	JGI Fungi Portal	MAEAFGVVAGALSVASLFNNAVDCFEYIQLGRNFGTDYQTCQIRLD IARLRLSRWGPAVDIDHNPDFAVIDPSTDEARTAKRTLEQLLKLFRDAHTQSYDFKSGAR EEDLAVFDPRTNTNQGIMALRTTIQALTRKRQKSTGLSKKISWALYKQKYFSRLIDDIQE LLDGLEKIFPVQETYKRLVEDEVGEVQDETSLRMLLEASLKTDELLRAAAVGKLERLGSG NSIGKAKLSESAKVKVGNEYVSQAVPSGTRDGTTMNKIGDLEAIGQSKVHVGDSYGGRGF FFD	30.0	30.56
903518	Sk_HET-S	Symbiotaphrina kochii		JGI Fungi Portal	MTEVFGVISGALSVAALFNNCVDCFEYVQLSRHFGQDYGRCQLKLDIERLRLSRWGESVK VNTEPSFAADAPDDRCSQEAQVILEEIQTLFQETERASKRYEIRMKKDDTTTSEAKDWER VTQGLHGRIETIARQRQKRASLLKKAAWGLYGRKNFETLVEQITGFIDDLEKLFPAEATR REIVEREIEGLNDEPSLLALKDAATGTDNDLNDAAQRKLEEITGKNYAKEIRSEEMARVL VGNVWTQTGVAHDVNFADQVSNTADSVAAKGRSAVQIGNQYGGRGIFDE	45.0	45.83
193254	M_HET-S	Melanconium sp.	NRRL 54901	JGI Fungi Portal	MAEIFGTVAGALSVAALFNNCVECFEYVQLGRRFGRDYERCQLKVRIAQTRLSRWGQAVA IYEDARFATASPNDTLAEEVHLILMQINMSIKSAQKLSKRYETRAKQEDLVLFHEEDMQP AFRRLCGRLESVVRRRQKETSLSKKAAWALYDGKDFDRLVEQLTGFVDDLEKIYPVKEAR QLVKMEIEEVDDASDLTAVSDAAARIDTVLAEAAAEKAEGIAVKNYARNVATREEARVRV GNEVDASVVGRGGITDQTTNTADEIDAQAKSRVHIGNKYGGRGIFDD	43.0	43.06
84934	Th_HET-S	Trichoderma harzianum		JGI Fungi Portal	MAEIFGIATGALSVAALFNNCVDTFEYIQLGRHFGEDYQRYQLKLDVAQTRLGRWGEAIG INSDIRFASAAPSDKAVKDALGILEDIADCFESAQKKSRRYAERADKKELMIHNNNDMNL IFQRLHSRSKDIARRRQKGISFVKKAAWALYDKKSLENIVNQISSWVDELEKLFPTEASY QKSIEIEIEEIHDELSLKALKDAARDIDPALEHAVERKVDSIEGKNSARDITMEDKARFH VGNVFSEGVLQHEILVKDQTKNSVETISAKSETRVQVGNVYGGKGIWDD	52.0	52.78
106420	Am_HET-S	Apiospora montagnei	NRRL 25634	JGI Fungi Portal	MAEIFGAVAGALSVAALFSDCLDCFEYVQLGRHFGQDFERCRLKLDIAQTRLSRWGKAVA IHDDSRFASTSPIDAPMQQVQSVLEEIELLFRSIRKKSQRYELGKMPADLEVLQDSDMRP VARQLHQHLRETVLRRQKQTSLAKKAAWALYDGEQFDKMIEQIAGFVDDLEAIWPVETPR RQLVQVEIEEINDEPALEAIQDAATCVDSVLAEAAERKAAVIAGKNHASQVGAHEQARVR IGNEYAFAKNSSGLGGFADQTSNTADTVDARGMSRVHIGASYGGRGIFDD	41.0	41.10
	Mb_HET-S	Meliniomyces bicolor		JGI Fungi Portal	MADPFGISSGAIGIATSFTACVDCFGYIQFGRHFGRDFQTDQLA LGCARLRLARPDTTATEIRMAKDTILQILALFADTEEISKEYKLK AKAGEDLTLFTATNMDPLHMALENTIKQIAIKRQKGSRFLKLTSWALYHRTEFQQLIGSV VVLINNLENLFPAPQAQVTLVRQEAAEIGDKKFLQVIENVAKGVHSLLRTAAQEVLPGHK FLKIVVRGQAQTGNMYSSNWRGTATGASSQYDSVEVEKGGKALIGEILGDYGKGFWDD
	Ily_HET-S	Ilyonectria sp.		JGI Fungi Portal	MADHWRIADRGCYLLNRKGVTCGVMGPNITALHVLDDLEAILARFSSIQKSSARDEANASNENKEFIETEDMDQQIQRLHGLLLEIVT RRRQNQTPSKKVTCTLLTLPRFMNLVLRVMGIVEDLEKDYSEQEAALQKLAEAEIEMLKD EPELLALQYAANGIDPVLFGIIVRRMNNVIGMNYAGNIERDGEAKVHVGDSWSINDLTLG CEISRQTVNMAGDVKAKGKSSVHIGNQYGWLAG	34.78	34.25
33010	Ar_HET-S	Amorphotheca resinae		JGI Fungi Portal	MAEPFGIAASAVGIATAFTACVDCFKYIQIGRHFGRDFQTDLLTLDFARLRLSRWGEAVD IYNDPKLGRPDATPAEIQIAKDALHQILVLFANTKKISQNYKLNAKVGEDLSILTPEDVD PEVIALDNKLRELAIRPQKKRLSGVLKTASWALYHRSEHKELIQNITSLIDNIEAVFPAL QTRLKLVKRETAKIDDEQSLKLIESAAQDVDPLLQAAAKETLTGHHYSNVVIKGKAQTGD AFSSDWKGKAIGASHTYDGVEVENNGKALIGNKYGGKDFWDD		23.61
34207	Cl_HET-S	Cochliobolus lunatus		JGI Fungi Portal	MAEPFGIAAGAISITAAFAACVDCFDYIQYSRNFGRDYQTDLISLECARLRLTHWGEAVN IHEDPNLVRLNARASEVHVLQNALHQILVLFADTQKISNKYRLEKKGDDNLALLAPNDLE PTVLGLRNKMKELAVGRQKSATVLRTTSWALYHRSQLKDLVSGITSLLDSIEKIFPAPNK MSTPAKQEAAATRVPQELELVESAAPGVDNLLLAAAKEVPTGHRYLKVIIKGKAHMGDSY GNDWKGKGQGAPHVYEQIILEDNGNIQIGNKYGEKDFWDD		18.06
	Om_HET-S	Oidiodendron maius		JGI Fungi Portal	MAEPFGVVAGAIGIASAFTACVGCFEYVQFGRRFGRDFQTDQLALSCARLRLTRWGESVD IYNDPRLGKSNATVTEIQVAKDTLLQILVLFADTEAISKKYKLAAKAGDDLSVFSTGDMD PTLIALDNKMKGLAMKRQKRSRFLKLTSWALYHKSELTGLLEGIVSLIDSIEKLFPAAEA QTKLVRQEATEVGDKQSLQLLENVAKNVDNLLQITAGELRSGHQYLNVVVRGEAQTGDAY SNDWVGAGVGTSHEYKCIEVEKGGKALIGNKYGGKDFWDD	25.0	30.56
EOO01594	Tm_HET-S	Togninia minima	UCRPA7	NCBI	MAEIFGTVAGSLSLAALLSNCVDCFEYIQLGRHFGHDFERCQLRLDVARVRLSRWGEATDMTTNSRSATQ TTGERSTEMAKMILEEIVRLFQSAYRTSKRYEINANQQDLIPFRDEDLGPIARTLHSRFTDLASRRQERT SIIKKTVWVLHDGKTLERFISQITDLIDDLYELFPIIDISTRLAEIEVGEINDGPTLEALLDAAEGIDPS LSDAASRKMDTIAGRNSAQEVRMEGSSRFQLGNQYSDKYQAGKVEIRERTINSAGTVMGRGEARIQIGNR FGGRGVLDD	45.83	45.83
31013	Ss-1_HET-S	Sphaerobolus stellatus		JGI Fungi Portal	MAAFGIVSGAIGIATAYTACVDCFGYIQLGRHFGRDFETNKLILDSARLRLTRWGQAVHV YEDPKLGRPDASAEDVRLAGEILFQILVLFSNTEKISKEYQLVPETSQMGLVATELHRKI IDLATRRTKKGPRLLKLAEWALKDASQFKSLREDVLTLLDQLEKHFPPPPQEIKQLLKEE VDAVQSNMEQLQLLKDITEHVDSPLQNAVNETLKGHKYSGLDIKGKAQVGDAFRSSWTRG AIGHSHTYDTVTVGESGKVLLGNEYGGKGFWDD		27.03
229180	Ss-2_HET-S	Sphaerobolus stellatus		JGI Fungi Portal	MAEAFGIVSGAIGIATAFTACVDCFGYIQLGRHFGRDFETNKLILDSARLRLTRWGQAVH VYDDPKLGRPGASVEDVRLAGEILFQILVLFSNTEKISKEYQLVPETTQMGPVATELRRK IIDLATRRTKKGPRLLKLAEWALKDASQFKSLREDVLTLLDQLEKHFPPPPQEIKQLLKE EVDAVQSNMEQLQLLKDITEHVDSPLQNAVNETLKGHKYSGLDIKGKAQVGDAFRSSWTR GAIGHLHTYDTVIVGESGKVLLGNEYGGKGFWDD		25.68
